# Supplementary material for: Approach for the Design of Covalent Protein Kinase Inhibitors via Focused Deep Generative Modeling
Source: Molecules. 2022 Jan 17;27(2):570. doi: 10.3390/molecules27020570 (PMC8778003; doi:10.3390/molecules27020570)
Supplement: Supplementary file 1 [file molecules-27-00570-s001.zip]

Archive with 1 entries (1 files):
- molecules-1543026-supplementary.pdf
